# Supplementary material for: A method for complete plant taxon and site inventories in large forest areas with the help of orienteering maps, as exemplified by target forests in Switzerland
Source: PLoS One. 2019 Dec 10;14(12):e0225927. doi: 10.1371/journal.pone.0225927 (PMC6903739; doi:10.1371/journal.pone.0225927)
Supplement: S7 Table — Plant taxa designation according to Lauber et al. [14]. Abundance per target area in classes W, I (1–25 plants), W, II (26–1000 plants), W, III (>1000 plants). Presence of taxa: 1 = taxon present;— = taxon not present. Compartment designation: B = along NT-ways; R = along O-ways; G = between ways. (XLSX) [file pone.0225927.s007.xlsx]

## Sheet: Tabelle1
Target area		703f								809f								410f								710f								810f								714f
			Presence in compartment								Presence in compartment								Presence in compartment								Presence in compartment								Presence in compartment								Presence in compartment
Taxa		Abundance	B	R	G	(B and/or R) excl	(R and/or G) excl	G excl	Total	Abundance	B	R	G	(B and/or R) excl	(R and/or G) excl	G excl	Total	Abundance	B	R	G	(B and/or R) excl	(R and/or G) excl	G excl	Total	Abundance	B	R	G	(B and/or R) excl	(R and/or G) excl	G excl	Total	Abundance	B	R	G	(B and/or R) excl	(R and/or G) excl	G excl	Total	Abundance	B	R	G	(B and/or R) excl	(R and/or G) excl	G excl	Total
Abies	alba	W, II	1	1	1	1			1	W, III	1	1	1	1			1	W, III	1	1	1	1			1	W, II	1	1	1	1			1	W, III	1	1	1	1			1	W, II	1	1	1	1			1
Acer	campestre	W, III	1	1	1	1			1	W, II	1	1	1	1			1	W, III	1	-	1	1			1	W, II	1	-	1	1			1	W, II	1	-	1	1			1	W, II	1	1	1	1			1
	platanoides	W, II	1	1	1	1			1	W, II	1	-	1	1			1	W, III	1	1	1	1			1	W, III	1	-	1	1			1	W, II	1	-	1	1			1	W, III	1	1	1	1			1
	pseudoplatanus	W, III	1	1	1	1			1	W, III	1	1	1	1			1	W, III	1	1	1	1			1	W, III	1	-	1	1			1	W, III	1	1	1	1			1	W, II	1	1	1	1			1
Achillea	millefolium/millef.	W, II	1	1	1	1			1	W, II	1	-	-	1			1	W, II	1	-	-	1			1	W, II	1	-	1	1			1	W, I	1	-	-	1			1
Acinos	arvensis	W, II	-	1	1	1	1		1
Aconitum	vulparia/altissimum	W, II	-	-	1	-	1	1	1
Actae	spicata																	W, I	1	1	-	1			1
Adoxa	moschatellina	W, II	1	1	1	1			1	W, II	1	1	-	1			1	W, I	1	1	-	1			1	W, I	1	-	-	1			1									W, II	1	-	1	1			1
Aegopodium	podagraria	W, III	1	1	1	1			1	W, II	1	1	-	1			1	W, III	1	1	1	1			1	W, III	1	-	1	1			1	W, III	1	1	-	1			1
Aesculus	hippocastanum	W, I	1	-	-	1			1									W, I	1	-	1	1			1	W, I	1	-	1	1			1	W, I	1	-	-	1			1	W, II	1	1	1	1			1
Ageratum	houstonianum																	W, I	1	-	-	1			1
Agrimonia	eupatoria																									W, I	1	-	-	1			1									W, I	1	-	-	1			1
Agrostis	capillaris	W, II	-	1	-	1	1		1	W, II	1	1	1	1			1									W, II	1	1	1	1			1	W, I	1	-	-	1			1
	stolonifera																	W, III	1	1	1	1			1									W, III	1	1	1	1			1
Ajuga	genevensis																	W, I	1	-	1	1			1									W, I	1	-	-	1			1
	reptans	W, III	1	1	1	1			1	W, II	1	-	1	1			1	W, II	1	-	1	1			1	W, II	1	-	-	1			1	W, II	1	-	-	1			1	W, II	-	-	1	-	1	1	1
Alchemilla	glabra aggr.	W, I	1	-	-	1			1
Alliaria	petiolata	W, III	1	1	1	1			1	W, III	1	1	1	1			1	W, III	1	1	1	1			1	W, III	1	-	1	1			1	W, III	1	1	1	1			1	W, III	1	1	1	1			1
Allium	ursinum	W, II	1	-	1	1			1	W, II	1	-	-	1			1	W, II	-	-	1	-	1	1	1	W, III	1	1	1	1			1	W, III	-	1	1	1	1		1	W, II	1	1	1	1			1
Alnus	glutinosa	W, II	1	1	1	1			1	W, II	-	1	1	1	1		1	W, II	1	1	1	1			1	W, II	1	-	1	1			1									W, I	1	1	1	1			1
	incana	W, I	1	-	-	1			1
Alopecurus	pratensis	W, I	1	-	1	1			1
Amelanchier	lamarckii									W, I	1	-	-	1			1
Anemone	nemorosa	W, III	1	1	1	1			1	W, III	1	1	1	1			1	W, III	1	-	1	1			1	W, III	1	1	1	1			1	W, III	1	1	-	1			1	W, III	1	1	1	1			1
	ranunculoides																																									W, I	-	-	1		1	1	1
Anethum	graveolens																																									W, I	1	-	-	1			1
Angelica	sylvestris	W, II	1	1	1	1			1	W, I	1	-	-	1			1	W, II	1	1	1	1			1	W, II	1	-	1	1			1	W, II	1	-	1	1			1
Anthemis	tinctoria									W, I	1	-	-	1			1
Anthoxanthum	odoratum	W, III	1	-	1	1			1																	W, II	1	-	-	1			1	W, I	1	-	-	1			1
Anthriscus	sylvestris	W, II	1	1	-	1			1	W, I	1	-	-	1			1	W, I	1	-	-	1			1	W, I	1	-	-	1			1
Anthyllis	vulneraria s.l.	W, I	-	1	-	1	1		1
Aquilegia	vulgaris	W, I	1	-	1	1			1	W, I	1	-	-	1			1	W, I	1	-	-	1			1	W, I	1	-	1	1			1	W, I	-	1	1	1	1		1	W, I	1	-	-	1			1
Arabidopsis	thaliana	W, I	1	-	-	1			1
Arabis	hirsuta	W, I	-	-	1		1	1	1
Aralia	elata																																	W, II	1	1	1	1			1
Arctium	lappa	W, II	1	1	-	1			1									W, II	1	1	1	1			1	W, I	1	1	-	1			1
	minus s.str.									W, I	1	-	-	1			1									W, I	1	-	-	1			1	W, I	1	1	1	1			1
Arenaria	serpyllifolia/leptoclad.																	W, I	1	-	1	1			1
	serpyllifolia s,str,	W, I	1	-	-	1			1
Arrhenatherum	elatus	W, III	1	1	1	1			1	W, II	1	-	1	1			1	W, II	1	-	-	1			1									W, I	1	-	-	1			1	W, II	1	-	-	1			1
Artemisia	vulgaris	W, I	1	1	-	1			1									W, II	1	-	-	1			1	W, I	1	-	-	1			1	W, I	1	-	-	1			1
Arum	maculatum	W, III	1	1	1	1			1	W, II	1	-	1	1			1	W, II	1	1	1	1			1	W, II	-	1	1	1	1		1	W, I	-	1	-	1	1		1	W, II	1	1	1	1			1
Aruncus	dioica																	W, I	1	-	-	1			1
Asplenium	ruta-muraria																																									W, II	-	-	1		1	1	1
	trichomanes																									W, I	1	-	-	1			1
Aster	novae-angliae	W, I	1	-	-	1			1																	W, I	1	-	-				1
	novi-belgii/lanceolatus	W, I	1	-	-	1			1
Astragalus	glycophyllus	W, I	1	-	-	1			1	W, I	1	-	-	1			1																	W, I	1	-	-	1			1
Athyrium	filix-femina	W, II	1	1	1	1			1	W, II	1	1	1	1			1	W, II	1	1	1	1			1	W, II	1	1	1	1			1	W, III	1	1	1	1			1	W, II	-	1	1	1	1		1
Atropa	bella-donna	W, I	1	-	-	1			1	W, I	1	-	1	1			1	W, I	1	-	1	1			1	W, I	-	1	1	1	1		1	W, I	1	-	1	1			1
Avenella	flexuosa	W, II	-	-	1		1	1	1
Bambus	vulgaris	W, I	1	-	-	1			1
Barbarea	vulgaris	W, I	-	-	1		1	1	1									W, I	1	1	-	1			1
Bellis	perennis	W, II	1	-	1	1			1	W, II	1	-	-	1			1	W, I	1	-	-	1			1									W, II	1	1	-	1			1	W, III	1	-	-	1			1
Berberis	julianae																																									W, I	1	1	1	1			1
	thunbergii	W, I	-	-	1		1	1	1	W, I	1	-	1	1			1	W, I	-	1	-	1	1		1	W, I	-	1	1	1	1		1	W, I	1	1	1	1			1	W, I	-	1	1	1	1		1
	vulgaris																									W, I	-	-	1	-	1	1	1
Betula	pendula	W, II	1	-	1	1			1	W, II	1	1	1	1			1	W, II	1	1	1	1			1	W, II	1	1	1	1			1	W, II	1	1	1	1			1	W, II	1	1	1	1			1
Bidens	tripartita s.str.																	W, I	1	-	-	1			1
Blechnum	spicant									W, I	-	-	1	-	1	1	1									W, I	-	-	1	-	1	1	1
Brachypodium	sylvaticum	W, III	1	1	1	1			1	W, III	1	1	1	1			1																									W, I	1	-	-	1			1
Bromus	benekenii																	W, I	-	-	1		1	1	1	W, I	1	-	1	1			1	W, I	-	-	1		1	1	1
	erectus	W, I	-	-	1		1	1	1																									W, I	-	-	1		1	1	1
	hordeaceus	W, I	1	-	-	1			1	W, II	1	-	-	1			1	W, I	1	-	-	1			1	W, I	1	-	-	1			1	W, II	1	-	-	1			1	W, I	1	-	1	1			1
	madritensis	W, I	-	-	1		1	1	1
	ramosus									W, I	1	-	-	1			1																	W, I	-	-	1		1	1	1
	sterilis	W, I	1	-	1	1			1	W, II	1	-	-	1			1	W, II	1	-	-	1			1	W, I	1	-	-	1			1	W, II	1	-	-	1			1
Brunnera	macrophylla	W, I	1	1	-	1			1
Buddleja	davidii	W, I	1	-	1	1			1	W, I	1	-	1	1			1	W, I	1	-	-	1			1	W, II	1	1	1	1			1	W, II	1	1	1	1			1
Calamagrostis	epigejos	W, I	-	-	1		1	1	1																	W, II	-	-	1		1	1	1
Calluna	vulgaris																									W, II	1	1	1	1			1	W, I	-	-	1		1	1	1
Caltha	palustris	W, II	-	-	1		1	1	1									W, I	-	1	1	1	1		1
Calystegia	sepium	W, I	1	-	-	1			1									W, I	1	-	1	1			1	W, I	1	-	1	1			1	W, I	1	1	1	1			1
Campanula	patula s.str.	W, I	1	-	1	1			1
	rapunculus	W, I	-	-	1		1	1	1
	rotundifolia	W, I	1	-	-	1			1																	W, I	1	-	-	1			1
	trachelium	W, II	1	1	1	1			1									W, I	1	-	-	1			1	W, I	1	-	1	1			1
Capsella	bursa-pastoris	W, I	1	1	1	1			1	W, II	1	-	-	1			1	W, II	1	-	-	1			1									W, I	1	-	-	1			1
Cardamine	amara s.str.	W, II	1	-	1	1			1									W, II	1	1	1	1			1
	flexuosa	W, III	1	1	1	1			1	W, II	1	1	1	1			1	W, II	1	1	1	1			1	W, III	1	-	1	1			1	W, II	1	1	1	1			1	W, II	1	1	1	1			1
	hirsuta	W, II	1	1	-	1			1	W, III	1	-	1	1			1									W, II	1	-	-	1			1	W, II	1	-	-	1			1
	impatiens																																									W, I	-	1	-	1	1		1
	pratensis	W, II	1	-	1	1			1									W, II	1	-	-	1			1	W, III	1	-	-	1			1
Carex	acutiformis	W, II	1	1	-	1			1																																	W, II	-	-	1		1	1	1
	brizoides	W, III	1	1	1	1			1									W, III	1	1	1	1			1									W, I	1	-	-	1			1
	caryophyllea	W, I	-	1	-	1	1		1
	digitata																	W, II	1	1	1	1			1	W, II	-	1	-	1	1		1									W, I	-	-	1		1	1	1
	flacca	W, II	1	1	1	1			1	W, II	1	-	-	1			1	W, I	1	-	-	1			1	W, II	1	-	-	1			1	W, I	-	-	1		1	1	1	W, II	-	-	1		1	1	1
	leporina	W, II	-	-	1		1	1	1	W, I	1	-	1	1			1									W, II	-	-	1		1	1	1	W, II	1	1	1	1			1	W, I	1	-	1	1			1
	montana																									W, I	-	1	-	1	1		1
	muricata/divulsa									W, I	1	-	1	1			1	W, I	-	-	1		1	1	1									W, I	1	-	-	1			1	W, I	1	1	-	1			1
	mur./guestphalica	W, II	-	-	1		1	1	1	W, I	1	-	1	1			1	W, I	1	1	1	1			1	W, II	1	-	1	1			1	W, I	1	1	-	1			1	W, II	1	-	1	1			1
	muricata/spicata	W, I	1	1	-	1			1	W, I	-	-	1		1	1	1	W, I	1	-	1	1			1									W, I	1	-	-	1			1
	ornithopoda																																									W, I	1	-	-	1			1
	pallescens	W, II	-	-	1		1	1	1	W, II	-	1	1	1	1	-	1	W, II	1	1	1	1			1	W, II	1	-	1	1			1	W, II	1	1	1	1			1	W, I	-	1	1	1	1		1
	pendula	W, II	1	1	1	1			1	W, II	1	1	1	1			1	W, II	1	1	1	1			1	W, II	1	-	1	1			1	W, I	1	-	1	1			1	W, I	1	1	1	1			1
	pilosa																	W, II	1	-	1	1			1	W, I	-	-	1		1	1	1
	pilulifera									W, I	1	-	1	1			1	W, I	-	-	1		1	1	1	W, II	-	1	1	1	1		1	W, I	1	1	-	1			1
	remota	W, II	1	1	1	1			1	W, II	1	1	1	1			1	W, II	1	1	1	1			1	W, II	1	1	1	1			1	W, II	1	1	1	1			1	W, I	1	1	-	1			1
	strigosa	W, II	-	1	1	1	1		1									W, II	1	1	1	1			1
	sylvatica	W, III	1	-	1	1			1	W, III	1	1	1	1			1	W, II	1	1	1	1			1	W, III	1	1	1	1			1	W, III	1	1	1	1			1	W, III	1	1	1	1			1
Carpinus	betulus	W, II	1	-	1	1			1	W, I	1	-	1	1			1	W, II	1	1	1	1			1	W, I	1	-	-	1			1	W, I	-	-	1		1	1	1	W, II	1	1	1	1			1
Castanea	sativa	W, I	-	-	1		1	1	1	W, I	-	1	-	1	1	-	1									W, I	-	-	1	1	1	1	1
Centaurea	jacea/jacea	W, II	1	1	1	1			1																									W, I	1	-	-	1			1
	montana																									W, I	1	-	-	1			1
	scabiosa s.str.	W, I	1	1	1	1			1
Centaurium	erythraea	W, II	-	-	1		1	1	1	W, I	1	-	-	1			1									W, II	1	-	1	1			1
Cephalanthera	damasonium	W, I	-	-	1		1	1	1																	W, I	1	-	-	1			1
	rubra																	W, I	1	-	1	1			1	W, I	1	-	-	1			1
Cerastium	fontanum/lucorum	W, I	-	1	-	1	1		1	W, I	1	-	-	1			1	W, II	1	1	-	1			1									W, I	-	1	-	1	1		1
	fontanum/vulgare	W, II	1	1	-	1			1	W, II	1	-	1	1			1	W, II								W, I	1	-	-	1			1	W, II	1	1	1	1			1	W, I	1	-	-	1			1
	glomeratum	W, II	1	-	-	1			1									W, II	1	-	-	1			1									W, I	1	1	-	1			1	W, I	1	-	-	1			1
Chaenorhinum	minus	W, I	-	1	-	1	1	-	1									W, I	1	-	-	1			1
Chaerophyllum	aureum																	W, I	1	-	-	1			1
	hirsutum	W, II	1	1	1	1			1	W, I	1	-	-	1			1	W, II	1	1	1	1			1
Chelidonium	majus																	W, I	1	-	1	1			1	W, II	1	-	-	1			1									W, I	1	-	-	1			1
Chenopodium	album	W, I	-	1	-	1	1	-	1	W, II	1	-	1	1			1	W, I	1	-	-	1			1	W, I	1	-	1	1			1	W, I	1	-	-	1			1
	polyspermum	W, I	1	1	1	1			1	W, I	1	-	1	1			1	W, I	1	-	-	1			1	W, I	-	-	1		1	1	1
Chionodoxa	luciliae																									W, I	1	-	-	1			1									W, I	1	-	-	1			1
Chrysosplenium	alternifoilium	W, III	1	1	1	1			1	W, II	1	1	1	1			1	W, II	1	1	1	1			1	W, II	1	1	1	1			1
	oppositifolium																	W, II	1	1	1	1			1
Cichorium	intybus	W, I	1	-	-	1			1
Circaea	lutetiana	W, III	1	1	1	1			1	W, III	1	1	1	1			1	W, III	1	1	1	1			1	W, III	1	1	1	1			1	W, III	1	1	1	1			1	W, III	1	1	1	1			1
Cirsium	arvense	W, II	1	1	1	1			1	W, II	1	-	1	1			1	W, II	1	1	1	1			1	W, II	1	1	1	1			1	W, II	1	-	1	1			1
	oleraceum	W, III	1	1	1	1			1									W, II	1	-	-	1			1	W, II	1	-	-	1			1
	vulgare	W, II	1	1	1	1			1	W, I	1	-	1	1			1	W, II	1	-	1	1			1	W, II	1	1	1	1			1	W, II	1	1	1	1			1
Clematis	vitalba	W, I	1	-	-	1			1									W, I	1	-	-	1			1																	W, I	-	-	1		1	1	1
Clinopodium	vulgare	W, II	1	1	-	1			1									W, II	1	-	1	1			1	W, II	1	-	1	1			1	W, II	1	-	-	1			1
Convallaria	majalis									W, II	-	1	-	1	1	-	1	W, II	-	-	1		1	1	1	W, II	-	1	1	1	1		1	W, II	1	-	-	1			1
Conyza	canadensis	W, II	1	1	1	1			1	W, II	1	1	1	1			1	W, II	1	1	1	1			1									W, II	1	1	1	1			1
Cornus	sanguinea	W, II	1	-	1	1			1	W, II	1	-	1	1			1	W, II	1	-	-	1			1	W, II	1	-	-	1			1	W, II	1	1	1	1			1	W, I	1	1	1	1			1
Cortaderia	selloana																																	W, I	1	-	-	1			1
Corydalis	cava	W, III	-	1	1	1	1		1									W, II	1	-	-	1			1	W, I	1	-	-	1			1									W, II	-	1	1	1	1		1
Corylus	avellana	W, III	1	1	1	1			1	W, II	1	1	1	1			1	W, II	1	1	1	1			1	W, II	1	-	1	1			1	W, II	1	1	1	1			1	W, II	1	1	1	1			1
Cotoneaster	bullatus																									W, I	-	-	1	-	1	1	1									W, I	1	1	-	1			1
	dammeri																									W, I	-	-	1	-	1	1	1
	dielsianus	W, I	1	-	1	1			1	W, I	-	1	1	1	1	-	1	W, I	-	-	1		1	1	1	W, I	-	-	1	-	1	1	1	W, I	1	1	1	1			1
	divaricatus	W, I	-	-	1		1	1	1	W, I	1	-	1	1			1	W, II	1	-	1	1			1	W, II	1	-	1	1			1	W, I	1	1	1	1			1	W, I	-	-	1		1	1	1
Crataegus	laevigata	W, I	-	-	1		1	1	1									W, I	-	-	1		1	1	1									W, I	1	-	1	1			1	W, I	-	-	1		1	1	1
	monogyna s.str.									W, II	1	1	1	1			1	W, II	1	-	-	1			1	W, II	1	-	-	1			1	W, II	1	1	1	1			1	W, I	1	1	1	1			1
	monogyna/rhipidoph.	W, II	-	1	1	1	1		1																									W, I	-	-	1		1	1	1	W, I	-	-	1		1	1	1
Crepis	biennis	W, I	1	-	-	1			1									W, II	1	1	1	1			1	W, II	-	-	1		1	1	1	W, II	1	1	-	1			1
	capllaris	W, II	1	1	1	1			1	W, II	1	-	1	1			1	W, II	1	-	1	1			1	W, II	1	-	-	1			1	W, II	1	-	-	1			1	W, II	1	-	-	1			1
	paludosa																	W, I	1	-	1	1			1
	tectorum									W, I	-	1	-	1	1	-	1
	vesicaria/taraxacifolia																	W, I	1	-	-	1			1									W, I	1	-	-	1			1
Crocus	vernus/albiflorus	W, I	1	-	1	1			1
	tommasianus	W, I	1	-	1	1			1
Cruciata	glabra																									W, III	1	-	1	1			1	W, III	1	1	1	1			1
	laevipes	W, II	1	1	-	1			1
Cryptomeria	japonica																																									W, I	1	-	1	1			1
Cyclamen	purpurascens																																									W, I	-	-	1		1	1	1
Cynosurus	cristatus	W, I	-	-	1		1	1	1	W, II	-	-	1		1	1	1
Cystopteris	fragilis																									W, I	-	-	1		1	1	1
Daphne	mezereum																	W, I	1	-	-	1			1
Dactylis	glomerata	W, II	1	1	1	1			1	W, II	1	1	-	1			1	W, I	1	-	-	1			1									W, II	1	1	1	1			1	W, I	1	-	1	1			1
Daucus	carota	W, II	1	1	1	1			1	W, II	1	-	1	1			1	W, I	1	-	-	1			1	W, II	1	-	1	1			1	W, II	1	-	1	1			1
Deschampsia	cespitosa	W, III	1	1	1	1			1	W, II	1	1	-	1			1	W, I	-	1	-	1	1		1	W, I	-	-	1		1	1	1	W, I	1	-	-	1			1	W, I	-	-	1		1	1	1
Deutzia	scabra									W, I	1	-	-	1			1																	W, I	1	-	-	1			1
Dianthus	armeria	W, I	-	-	1		1	1	1
Digitalis	purpurea	W, I	-	-	1		1	1	1									W, I	1	1	1	1			1	W, II	1	1	1	1			1	W, I	1	1	1	1			1
Digitaria	ischaemum									W, I	1	-	-	1			1
	sanguinalis	W, II	1	-	1	1			1	W, I	-	-	1		1	1	1	W, I	1	-	-	1			1
Doronicum	sp.																									W, I	-	1	-	1	1		1
Dryopteris	affinis	W, I	1	-	1	1			1	W, I	1	-	1	1			1									W, I	-	-	1		1	1	1									W, I	-	-	1		1	1	1
	carthusiana	W, II	1	1	1	1			1	W, II	1	1	1	1			1	W, I	-	1	1	1	1		1	W, I	1	-	1	1			1	W, I	-	1	1	1	1		1	W, I	-	1	1	1	1		1
	dilatata	W, II	1	1	1	1			1	W, III	1	1	1	1			1	W, II	-	1	1	1	1		1	W, II	1	1	1	1			1	W, II	1	1	1	1			1	W, II	-	-	1		1	1	1
	filix-mas	W, III	1	1	1	1			1	W, III	1	1	1	1			1	W, II	1	1	1	1			1	W, II	-	1	1	1	1		1	W, III	1	-	1	1			1	W, II	1	1	1	1			1
Echinochloa	crus-galli	W, I	1	-	-	1			1	W, I	1	-	1	1			1									W, I	1	-	1	1			1	W, I	-	1	-	1	1		1
Echium	vulgare	W, I	1	-	-	1			1																	W, I	1	-	-	1			1
Elymus	caninus	W, I	-	-	1		1	1	1
	repens																	W, II	1	-	-	1			1
Epilobium	angustifolium	W, I	-	-	1		1	1	1	W, I	1	-	1	1			1	W, I	1	-	1	1			1	W, II	1	1	1	1			1	W, I	1	-	-	1			1	W, I	-	1	1	1	1		1
	hirsutum	W, I	1	-	1	1			1	W, I	1	-	-	1			1	W, I	1	-	-	1			1	W, II	1	-	1	1			1	W, II	-	-	1		1	1	1
	montanum	W, I	-	1	1	1	1		1	W, I	-	-	1	-	1	1	1	W, I	1	-	1	1			1									W, I	1	1	-	1			1	W, I	1	1	-	1			1
	parviflorum	W, II	1	1	1	1			1	W, II	1	1	-	1			1	W, I	1	1	-	1			1	W, I	1	-	1	1			1									W, II	1	-	1	1			1
	roseum	W, II	1	-	1	1			1	W, I	1	-	-	1			1	W, I	-	-	1		1	1	1	W, II	1	-	1	1			1									W, I	1	-	-	1			1
	tetragonium/s.str.	W, I	1	-	-	1			1									W, I	-	-	1		1	1	1																	W, I	-	-	1		1	1	1
	tetragonium/lamyi																	W, I	1	1	-	1			1									W, I	-	1	-	1	1		1	W, I	-	-	1		1	1	1
Epipactis	helleborine	W, I	-	-	1		1	1	1	W, I	1	-	-	1			1	W, I	1	-	1	1			1	W, I	1	-	1	1			1	W, I	-	-	1		1	1	1
	viridflora																	W, I	-	1	1	1	1		1
Equisetum	arvense	W, II	1	1	1	1			1	W, II	1	-	1	1			1	W, II	1	-	-	1			1	W, II	1	-	1	1			1	W, II	1	-	1	1			1
	hyemale																	W, I	1	-	-	1			1
	telmateia																	W, II	1	-	1	1			1
Erigeron	acer s.str.	W, II	1	1	1	1			1
	annuus/annuus s.l.	W, II	1	-	1	1			1	W, III	1	-	1	1			1	W, II	1	1	1	1			1	W, II	1	-	1	1			1	W, II	1	1	-	1			1
Erophila	verna	W, II	1	-	-	1			1
Euonymus	europaeus	W, II	1	1	1	1			1	W, II	1	-	1	1			1	W, II	1	1	1	1			1	W, II	1	-	1	1			1	W, I	1	1	1	1			1	W, II	1	1	1	1			1
	fortunei																																									W, I	-	1	1	1	1		1
	latifolius																																									W, I	-	1	1	1	1		1
Eupatorium	cannabinum	W, II	1	1	1	1			1	W, II	1	-	1	1			1	W, II	1	1	1	1			1	W, III	1	-	1	1			1	W, II	1	1	1	1			1
Euphorbia	dulcis																	W, I	1	-	-	1			1	W, I	1	-	-	1			1
	lathyris																									W, I	1	-	-	1			1
	peplus	W, I	1	-	-	1			1																	W, I	1	-	-	1			1	W, I	1	-	-	1			1	W, I	-	-	1		1	1	1
	stricta																	W, I	1	-	-	1			1
Fagopyrum	esculentum	W, I	1	1	1	1			1
Fagus	sylvatica	W, III	1	1	1	1			1	W, III	1	1	1	1			1	W, III	1	1	1	1			1	W, III	1	1	1	1			1	W, III	1	1	1	1			1	W, III	1	1	1	1			1
Festuca	altissima																																	W, I	-	1	-	1	1		1
	brevipila	W, II	1	1	-	1			1
	gigantea	W, I	1	1	-	1			1	W, II	1	-	1	1			1	W, I	1	1	1	1			1									W, I	1	-	-	1			1	W, I	1	-	-	1			1
	ovina s.str.	W, I	-	-	1		1	1	1
Filipendula	ulmaria	W, II	1	1	-	1			1									W, I	1	-	1	1			1
Fragaria	vesca	W, III	1	1	1	1			1	W, II	1	1	1	1			1	W, II	1	1	1	1			1	W, II	1	-	-	1			1	W, II	1	1	-	1			1	W, II	1	1	1	1			1
Frangula	alnus	W, I	1	1	1	1			1									W, II	1	1	1	1			1
Fraxinus	excelsior	W, II	1	1	1	1			1	W, II	1	-	1	1			1	W, II	1	1	-	1			1	W, III	1	-	-	1			1	W, II	1	1	1	1			1	W, II	1	1	1	1			1
Galanthus	nivalis	W, II	1	1	1	1			1	W, I	1	-	-	1			1									W, I	1	1	1	1			1									W, II	1	-	-	1			1
Galeopsis	tetrahit	W, III	1	1	1	1			1	W, III	1	1	1	1			1	W, III	1	1	1	1			1	W, III	1	1	1	1			1	W, III	1	-	1	1			1	W, III	1	1	1	1			1
Galinsoga	ciliata	W, I	1	-	-	1			1	W, I	1	-	-	1			1	W, I	1	-	1	1			1	W, I	1	-	-	1			1	W, I	1	1	-	1			1
Galium	aparine	W, II	1	1	1	1			1	W, II	1	-	1	1			1	W, III	1	1	1	1			1	W, II	1	1	-	1			1	W, II	1	1	1	1			1
	mollugo/album	W, II	1	-	-	1			1									W, II	1	-	1	1			1	W, II	1	-	-	1			1	W, II	1	-	-	1			1
	mollugo/mollugo	W, II	1	1	-	1			1	W, I	1	-	-	1			1	W, I	-	1	1	1	1		1
	odoratum	W, III	1	1	1	1			1	W, III	1	1	1	1			1	W, III	1	1	1	1			1	W, III	1	-	1	1			1	W, III	1	1	1	1			1	W, II	1	1	1	1			1
	palustre	W, II	1	1	-	1			1									W,I	-	-	-
	rotundifolium																	W, I	-	-	1		1	1	1
	verum s.l.	W, I	-	1	1	1	1		1
Genista	tinctoria																									W, I	1	-	-	1			1
Geranium	columbinum																	W, II	1	-	1	1			1
	pyrenaicum	W, II	1	1	-	1			1									W, I	1	-	-	1			1	W, II	1	-	1	1			1	W, II	1	-	1	1			1
	robertianum/rob.str.	W, III	1	1	1	1			1	W, III	1	1	1	1			1	W, III	1	1	1	1			1	W, II	1	-	1	1			1	W, II	1	1	1	1			1	W, II	1	-	1	1			1
	sylvaticum	W, I	1	-	-	1			1
Geum	rivale	W, II	1	1	1	1			1									W, II	1	-	1	1			1
	urbanum	W, II	1	-	1	1			1	W, III	1	1	-	1			1	W, III	1	1	1	1			1	W, II	1	-	1	1			1	W, II	1	1	1	1			1	W, II	1	1	1	1			1
Glechoma	hederacea s.str.	W, III	1	1	1	1			1	W, II	1	-	1	1			1	W, II	1	1	1	1			1	W, III	1	-	-	1			1	W, II	1	-	-	1			1	W, II	1	1	-	1			1
Glyceria	notata	W, I	-	-	1		1	1	1
Gnaphalium	sylvaticum																									W, I	1	-	1	1			1
Gymnocarpium	dryopteris									W, II	-	1	1	1	1		1	W, I	-	-	1		1	1	1									W, II	-	1	1	1	1		1
Hedera	helix	W, III	1	1	1	1			1	W, III	1	1	1	1			1	W, III	1	1	1	1			1	W, III	1	-	1	1			1	W, III	-	1	1	1	1		1	W, III	1	1	1	1			1
Helianthus	pauciflorus																	W, I	-	-	1		1	1	1
Helictotrichon	pubescens																									W, I	1	-	-	1			1	W, II	1	-	-	1			1
Helleborus	orientalis																									W, I	1	-	-	1			1
Hemerocallis	lilio-asphodeus	W, I	-	-	1		1	1	1
Hepatica	nobilis	W, I	1	-	-	1			1									W, I	-	-	1		1	1	1
Heracleum	mantegazzianum	W, I	1	-	-	1			1
	sphondylium s.str.	W, I	1	1	1	1			1									W, I	1	-	-	1			1	W, I	1	-	-	1			1
Herniaria	glabra																									W, II	1	-	-	1			1
Hesperis	matronalis	W, I	1	-	1	1			1
Hieracium	aurantiacum									W, I	1	-	-	1			1																	W, II	1	1	-	1			1
	lachenalii									W, I	1	-	-	1			1									W, I	1	-	-	1			1
	lactucella									W, I	1	-	1	1			1	W, I	-	-	1		1	1	1	W, I	-	-	1		1	1	1	W, I	1	-	1	1			1
	murorum s.str.	W, II	1	-	1	1			1	W, II	1	-	1	1			1	W, II	1	1	1	1			1									W, II	1	1	1	1			1	W, I	1	-	-	1			1
	pilosella	W, II	1	-	-	1			1	W, II	-	-	1		1	1	1									W, I	1	-	-	1			1
	piloselloides									W, I	-	-	1		1	1	1									W, I	-	1	1	1	1		1	W, I	-	1	-	1	1		1	W, I	1	-	-	1			1
Holcus	lanatus	W, II	1	-	1	1			1	W, II	1	1	-	1			1	W, II	1	-	-	1			1	W, II	1	-	-	1			1	W, II	1	1	1	1			1	W, I	-	-	1		1	1	1
Humulus	lupulus	W, I	-	-	1		1	1	1
Hypericum	desetangsii									W, I	1	-	-	1			1
	hirsutum																																									W, I	1	1	-	1			1
	humifusum	W, I	-	-	1		1	1	1	W, I	-	-	1		1	1	1	W, II	-	1	1	1	1		1	W, II	-	1	1	1	1		1	W, I	-	1	1	1	1		1
	maculatum s.l.	W, II	1	-	-	1			1
	montanum																	W, I	1	-	1	1			1
	perforatum s.str.	W, I	-	-	1		1	1	1	W, II	1	-	1	1			1	W, II	1	1	1	1			1	W, I	1	-	1	1			1	W, II	1	1	1	1			1
	tetrapterum	W, II	1	1	-	1			1	W, I	1	-	-	1			1	W, I	1	1	1	1			1	W, I	-	1	-	1	1		1	W, I	1	-	-	1			1
Hypochaeris	radicata	W, I	1	1	1	1			1	W, I	1	-	1	1			1	W, II	1	-	1	1			1	W, II	1	-	1	1			1	W, II	1	1	1	1			1
Iberis	umbelata									W, I	1	-	-	1			1
Ilex	aquifolium									W, I	1	1	1	1			1	W, II	1	1	1	1			1	W, II	1	1	1	1			1	W, II	1	1	1	1			1	W, III	1	1	1	1			1
Impatiens	glandulifera	W, II	1	1	1	1			1									W, III	1	-	1	1			1	W, II	1	-	1	1			1	W, I	1	-	1	1			1
	noli-tangere	W, III	1	1	1	1			1	W, II	1	1	1	1			1	W, II	1	1	1	1			1	W, II	1	1	1	1			1	W, III	1	1	1	1			1
	parviflora	W, III	1	1	1	1			1	W, III	1	1	1	1			1	W, II	1	1	1	1			1	W, II	1	-	1	1			1	W, III	1	1	1	1			1	W, III	1	1	1	1			1
Iris	pseudoacorus																	W, I	-	-	-					W, I	1	-	1	1			1	W, I	-	1	1	1	1		1
Juglans	regia	W, I	1	-	1	1			1	W, I	1	-	-	1			1	W, I	1	-	1	1			1	W, II	1	1	1	1			1	W, I	1	1	1	1			1	W, I	-	-	1		1	1	1
Juncus	effusus	W, III	-	1	1	1	1		1	W, III	1	1	1	1			1	W, II	-	1	1	1	1		1	W, II	1	1	1	1			1	W, II	1	1	1	1			1	W, I	1	-	-	1			1
	tenuis	W, II	1	1	-	1			1	W, II	1	1	1	1			1	W, II	1	1	-	1			1	W, III	1	1	1	1			1	W, II	1	1	1	1			1	W, III	1	1	1	1			1
Knautia	arvensis	W, I	1	-	-	1			1
	dipsacifolia s.str.	W, II	1	1	1	1			1									W, I	1	-	1	1			1	W, I	1	-	1	1			1	W, I	1	-	-	1			1
Lactuca	serriola									W, I	-	1	-	1	1	-	1	W, I	1	-	1	1			1	W, I	-	-	1		1	1	1	W, I	1	-	1	1			1
Lamium	argentatum	W, II	1	1	1	1			1									W, II	1	-	1	1			1	W, I	-	-	1		1	1	1	W, II	-	-	1		1	1	1
	galeobdolon/montan	W, II	1	1	1	1			1	W, II	1	-	1	1			1	W, III	1	-	1	1			1	W, II	1	-	-	1			1	W, II	1	-	-	1			1	W, II	1	1	1	1			1
	maculatum	W, II	1	-	-	1			1	W, II	1	-	1	1			1	W, II	1	1	1	1			1	W, I	1	-	-	1			1	W, II	1	1	1	1			1
	purpureum	W, II	1	-	-	1			1																	W, II	1	-	-	1			1
Lapsana	communis s.str.	W, II	1	1	1	1			1	W, II	1	-	1	1			1	W, II	1	1	1	1			1									W, II	1	1	-	1			1	W, I	-	1	-	1	1		1
Larix	decidua	W, II	1	1	1	1			1	W, II	1	1	1	1			1	W, II	1	1	1	1			1	W, II	1	-	1	1			1	W, II	1	1	1	1			1	W, II	-	1	1	1	1		1
Lathyrus	latifolius	W, I	-	-	1		1	1	1
	pratensis	W, II	1	1	1	1			1	W, II	1	-	-	1			1	W, I	1	-	1	1			1	W, II	1	-	1	1			1	W, II	1	1	-	1			1
	sylvestris																	W, I	1	-	-	1			1
	vernus s.str.																	W, I	-	-	1		1	1	1
Lemna	minor	W, II	-	-	1		1	1	1																	W, II	-	-	1		1	1	1
Leontodon	autumnalis	W, II	1	-	1	1			1									W, I	1	-	-	1			1	W, I	1	-	-	1			1	W, I	1	-	1	1			1
	hispidus	W, II	1	1	1	1			1																									W, I	1	-	-	1			1
Lepidium	virginicum	W, I	-	1	-	1	1		1
Leucanthemum	vulgare s.str.	W, II	1	1	-	1			1									W, I	1	-	-	1			1	W, II	1	-	-	1			1
Ligustrum	vulgare	W, II	1	-	1	1			1	W, II	1	-	1	1			1	W, I	1	1	-	1			1	W, II	1	-	1	1			1	W, I	1	-	1	1			1	W, I	1	-	-	1			1
Linaria	purpurea	W, I	1	-	1	1			1																	W, I	-	-	1		1	1	1
	vulgaris	W, II	-	1	1	1	1		1									W, II	1	-	1	1			1
Listera	ovata	W, II	1	1	1	1			1	W, I	1	-	-	1			1
Lolium	multiflorum	W, I	1	-	-	1			1	W, I	-	-	1		1	1	1									W, II	-	-	1		1	1	1
	perenne	W, II	1	1	-	1			1	W, II	-	1	1	1	1		1	W, II	1	-	-	1			1									W, II	1	-	1	1			1	W, I	1	-	-	1			1
Lonicera	henryi																	W, I	1	-	1	1			1									W, I	-	-	1		1	1	1
	nigra																	W, II	1	1	1	1			1	W, I	1	-	-	1			1	W, I	-	-	1		1	1	1
	nitida	W, I	1	-	1	1			1																	W, I	-	-	1		1	1	1									W, I	-	-	1		1	1	1
	periclymenum	W, I	-	1	1	1	1		1	W, I	-	-	1		1	1	1	W, I	-	-	1		1	1	1	W, I	1	-	1	1			1	W, I	1	-	1	1			1
	xylosteum	W, II	1	1	1	1			1	W, II	1	1	1	1			1	W, I	1	1	1	1			1	W, II	1	1	1	1			1	W, II	-	-	1		1	1	1	W, I	1	-	1	1			1
Lotus	corniculatus	W, II	1	1	-	1			1	W, I	1	-	-	1			1	W, II	1	-	1	1			1	W, II	1	1	1	1			1	W, II	1	-	-	1			1
	pedunculatus	W, II	1	1	1	1			1	W, II	1	-	-	1			1	W, II	1	1	-	1			1									W, II	1	1	-	1			1
Lupinus	polyphyllus																	W, I	1	-	-	1			1
Luzula	luzuloides	W, I	-	1	1	1	1		1	W, III	1	1	1	1			1	W, II	1	1	1	1			1	W, II	1	-	1	1			1	W, III	1	1	1	1			1	W, I	1	1	1	1			1
	multiflora	W, II	1	-	1	1			1	W, I	1	-	1	1			1	W, I	1	1	1	1			1	W, II	1	-	1	1			1	W, II	1	1	1	1			1	W, I	-	-	1		1	1	1
	pilosa	W, II	1	1	1	1			1	W, II	1	1	1	1			1	W, II	1	1	1	1			1	W, II	-	1	-	1	1		1	W, II	1	1	1	1			1	W, I	-	1	1	1	1		1
	sylvatica									W, I	-	-	1		1	1	1									W, I	1	-	1	1			1	W, I	-	-	1		1	1	1
Lycopus	europaeus s.str.																	W, I	1	1	1	1			1
Lysimachia	nemorum	W, III	1	1	1	1			1	W, III	1	1	1	1			1	W, II	1	1	1	1			1	W, II	1	1	-	1			1	W, II	1	1	1	1			1	W, I	-	1	-	1	1		1
	nummularia	W, I	1	-	-	1			1									W, I	1	-	-	1			1
	punctata																	W, I	1	-	-	1			1
	vulgaris	W, II	1	1	1	1			1									W, II	1	-	1	1			1
Lythrum	salicaria	W, I	1	-	-	1			1									W, I	1	1	-	1			1	W, I	1	-	1	1			1
Mahonia	aquifolium																									W, II	1	1	1	1			1	W, I	-	1	-	1	1		1	W, I	-	-	1		1	1	1
Maianthemum	bifolium	W, III	1	1	1	1			1	W, II	1	1	1	1			1	W, III	1	1	1	1			1	W, II	1	1	1	1			1	W, III	1	1	1	1			1
Malus	domestica	W, I	-	-	1		1	1	1	W, I	-	1	-	1	1	-	1	W, I	1	-	-	1			1	W, I	1	-	-	1			1
	sylvestris																																									W, I	1	1	1	1			1
Malva	moschata	W, I	-	1	1	1	1		1									W, I	1	-	1	1			1	W, I	1	-	-	1			1
Matricaria	chamomilla																	W, I	1	-	-	1			1	W, I	1	-	-	1			1	W, I	1	-	-	1			1
	discoidea	W, II	1	-	-	1			1	W, I	1	-	-	1			1	W, II	1	-	-	1			1	W, I	1	-	-	1			1	W, I	1	-	-	1			1
Medicago	lupulina	W, II	1	1	1	1			1	W, II	1	1	1	1			1	W, II	1	-	1	1			1	W, II	1	-	1	1			1	W, II	1	-	1	1			1
	sativa	W, II	-	-	1		1	1	1																	W, I	1	-	-	1			1	W, II	-	-	1		1	1	1
Melampyrum	pratense									W, II	1	1	1	1			1
Melica	nutans																	W, II	1	-	1	1			1	W, I	1	-	-	1			1
Melilotus	albus	W, I	-	1	-	1	1		1									W, I	1	-	-	1			1	W, II	1	-	1	1			1
	officinalis																									W, III	1	-	1	1			1	W, I	-	-	1		1	1	1
Mentha	aquatica																	W, II	1	-	1	1			1
	arvensis	W, I	1	1	-	1			1	W, II	1	-	-	1			1	W, II	1	-	-	1			1	W, I	1	-	-	1			1
	longifolia																	W, II	1	-	-	1			1	W, II	1	-	1	1			1	W, I	-	1	-	1	1		1
Mercurialis	perennis	W, III	1	1	1	1			1									W, III	1	1	1	1			1	W, II	1	-	-	1			1
Milium	effusum	W, III	1	1	1	1			1	W, II	1	1	1	1			1	W, II	1	1	1	1			1	W, II	1	-	1	1			1	W, II	1	1	1	1			1	W, I	1	-	-	1			1
Moehringia	trinervia	W, II	1	1	1	1			1	W, II	1	-	1	1			1	W, I	1	1	1	1			1	W, II	1	-	-	1			1	W, II	1	1	1	1			1	W, I	-	-	1		1	1	1
Monotropa	hypopitys									W, I	1	-	1	1			1	W, II	-	-	1		1	1	1	W, II	-	-	1		1	1	1	W, I	-	-	1		1	1	1
Muscari	racemosum	W, I	-	-	1		1	1	1
Mycelis	muralis	W, II	1	1	1	1			1	W, II	1	1	1	1			1	W, II	1	1	1	1			1	W, II	1	1	1	1			1	W, II	1	1	1	1			1	W, II	-	1	-	1	1		1
Myosotis	arvensis	W, II	1	-	1	1			1	W, II	1	1	-	1			1	W, II	1	1	1	1			1	W, I	1	-	-	1			1	W, II	1	1	-	1			1	W, I	-	-	1		1	1	1
	nemorosa																	W, II	1	-	-	1			1
	scorpioides																	W, II	1	-	-	1			1	W, II	1	-	-	1			1
	sylvatica	W, I	1	-	-	1			1
Myosoton	aquaticum	W, II	1	1	1	1			1	W, II	1	-	1	1			1	W, II	1	1	1	1			1	W, II	1	1	-	1			1	W, II	1	-	1	1			1
Neottia	nidus-avis	W, I	1	-	1	1			1									W, I	1	-	1	1			1	W, I	-	-	1		1	1	1	W, I	1	-	1	1			1
Oenothera	biennis	W, I	-	1	-	1	1		1									W, I	1	-	-	1			1									W, I	-	-	1		1	1	1	W, I	-	-	1		1	1	1
	glazioviana																									W, I	1	-	-	1			1
Origanum	vulgare	W, I	-	1	-	1	1		1																	W, I	1	-	-	1			1
Ornithogalum	umbellatum																	W, I	1	-	-	1			1
Oxalis	acetosella	W, III	1	1	1	1			1	W, III	1	1	1	1			1	W, III	1	1	1	1			1	W, II	1	1	1	1			1	W, III	1	1	1	1			1
	stricta	W, II	1	1	-	1			1	W, II	1	1	1	1			1	W, II	1	1	1	1			1	W, I	1	-	1	1			1	W, I	1	-	-	1			1	W, II	1	-	1	1			1
Panicum	capillare									W, I	-	-	1		1	1	1
Papaver	rhoeas	W, I	1	-	-	1			1
Paris	quadrifolia	W, III	1	1	1	1			1	W, II	1	-	1	1			1	W, II	1	-	1	1			1	W, II	-	1	1	1	1		1	W, II	1	1	1	1			1	W, I	-	-	1		1	1	1
Parthenocissus	inserta	W, I	1	-	1	1			1
	quinquefolia																	W, I	1	-	-	1			1
Pastinaca	sativa s.str.	W, I	1	1	-	1			1	W, I	1	-	-	1			1									W, I	1	-	-	1			1
Petasites	albus	W, I	1	-	-	1			1									W, II	1	1	-	1			1	W, II	1	-	-	1			1
	hybridus																									W, II	1	-	-	1			1
Petrorhagia	saxifraga	W, II	1	-	-	1			1
Phacelia	tanacetifolia																									W, I	-	-	1		1	1	1	W, I	-	-	1		1	1	1
Phalaris	arundinacea	W, II	1	1	1	1			1									W, III	1	-	1	1			1
Phegopteris	connectilis	W, II	1	-	1	1			1	W, II	1	1	1	1			1	W, II	-	-	1		1	1	1									W, I	-	-	1		1	1	1
Philadelphus	coronarius																																	W, I	1	-	-	1			1
Phleum	bertolonii																									W, I	1	-	-	1			1
	pratense	W, II	1	-	1	1			1	W, I	1	-	-	1			1									W, II	1	-	1	1			1	W, II	-	-	1		1	1	1
Phragmites	australis	W, I	-	-	1		1	1	1
Phyllitis	scolopendrium																	W, I	-	-	1		1	1	1																	W, II	-	-	1		1	1	1
Phyteuma	spicatum	W, II	1	-	1	1			1	W, II	1	1	1	1			1	W, III	1	-	1	1			1	W, III	1	-	-	1			1	W, II	1	-	1	1			1	W, I	1	1	1	1			1
Phytolacca	americana																									W, I	-	-	1		1	1	1
Picea	abies	W, III	1	1	1	1			1	W, III	1	1	1	1			1	W, III	1	1	1	1			1	W, III	1	1	1	1			1	W, III	1	1	1	1			1	W, II	1	1	1	1			1
Picris	hieracioides																									W, I	1	-	-	1			1
Pimpinella	major	W, I	1	1	-	1			1									W, II	1	-	-	1			1	W, I	1	-	-	1			1	W, I	1	-	-	1			1
Pinus	nigra																	W, I	-	1	1	1	1		1																	W, I	-	-	1		1	1	1
	strobus	W, II	1	1	1	1			1	W, II	1	1	1	1			1	W, II	1	1	1	1			1																	W, I	-	-	1		1	1	1
	sylvestris	W, I	1	-	1	1			1	W, II	1	1	1	1			1	W, II	1	1	1	1			1	W, II	1	1	1	1			1	W, II	1	1	1	1			1	W, II	1	1	1	1			1
Plantago	lanceolata	W, II	1	-	1	1			1	W, II	1	-	1	1			1	W, I	1	-	-	1			1	W, II	1	-	-	1			1	W, II	1	1	1	1			1	W, II	1	-	-	1			1
	major s.str.	W, II	1	1	1	1			1	W, II	1	1	1	1			1	W, II	1	1	1	1			1	W, II	1	-	1	1			1	W, II	1	1	1	1			1	W, II	1	1	-	1			1
	major/intermedia	W, II	1	1	-	1			1	W, II	1	-	-	1			1	W, I	1	-	-	1			1	W, I	1	-	-	1			1	W, I	1	-	-	1			1	W, II	1	-	-	1			1
	media	W, I	-	-	1		1	1	1																	W, I	1	-	-	1			1
Platanthera	bifolia	W, II	1	1	1	1			1									W, I	1	1	1	1			1
Poa	annua	W, III	1	1	-	1			1	W, III	1	1	1	1			1	W, III	1	1	1	1			1	W, III	1	-	-	1			1	W, III	1	1	1	1			1	W, II	1	1	1	1			1
	compressa	W, I	-	1	-	1	1		1	W, I	1	-	-	1			1
	nemoralis	W, I	-	-	1		1	1	1	W, II	1	1	1	1			1	W, II	1	-	1	1			1	W, I	1	-	-	1			1	W, I	1	-	1	1			1	W, II	1	1	1	1			1
	pratensis s.str.	W, I	1	-	-	1			1	W, II	1	-	-	1			1	W, II	1	-	-	1			1
	pratensis/angustifolia																	W, II	1	-	-	1			1
	trivialis	W, II	1	1	1	1			1	W, II	1	1	1	1			1	W, II	1	-	1	1			1	W, II	-	-	1		1	1	1	W, II	1	-	1	1			1	W, I	1	1	1	1			1
Polygala	amarella	W, II	1	-	1	1			1
Polygonatum	multiflorum	W, III	1	1	1	1			1	W, II	1	1	1	1			1	W, II	1	-	1	1			1	W, III	1	-	1	1			1	W, II	1	1	1	1			1	W, II	1	1	1	1			1
Polygonum	aviculare/arenanast.	W, II	1	-	-	1			1	W, II	-	1	-	1	1	-	1	W, I	1	-	1	1			1									W, II	1	1	-	1			1	W, II	1	1	-	1			1
	aviculare s.str.	W, II	1	-	-	1			1	W, I	1	-	-	1			1	W, II	1	-	-	1			1	W, II	1	-	-	1			1									W, II	1	-	-	1			1
	bistorta	W, I	1	1	-	1			1
	hydropiper	W, I	1	1	1	1			1	W, II	1	1	1	1			1	W, I	1	1	1	1			1	W, II	-	1	1	1	1		1	W, II	1	-	-	1			1
	minus	W, I	1	1	-	1			1	W, I	1	-	-	1			1	W, II	1	1	1	1			1	W, II	1	1	1	1			1	W, I	-	1	1	1	1		1
	mite	W, I	1	1	-	1			1	W, I	1	1	1	1			1	W, II	1	1	1	1			1	W, I	1	1	-	1			1	W, II	1	1	-	1			1
	persicaria	W, II	1	1	-	1			1	W, I	1	-	-	1			1	W, II	1	-	1	1			1	W, II	1	1	-	1			1	W, I	1	1	1	1			1
Polypodium	vulgare																	W, I	-	-	1		1	1	1
Polystichium	aculeatum	W, I	-	-	1		1	1	1	W, I	-	1	1	1	1	-	1	W, I	-	-	1		1	1	1																	W, I	-	-	1		1	1	1
Populus	sp.									W, I	-	-	1		1	1	1
	alba	W, I	-	-	1		1	1	1									W, I	1	-	-	1			1	W, I	1	1	1	1			1	W, I	-	-	1		1	1	1	W, I	1	1	1	1			1
	nigra s.str.																	W, I	1	-	-	1			1									W, I	1	-	-	1			1
	tremula	W, II	1	1	1	1			1	W, II	1	-	1	1			1	W, II	1	-	1	1			1	W, II	1	-	1	1			1	W, I	1	-	-	1			1	W, I	1	-	-	1			1
Potentilla	anserina																									W, I	1	-	-	1			1
	erecta																									W, I	1	-	-	1			1
	reptans	W, I	1	1	-	1			1	W, II	1	-	-	1			1	W, II	1	-	-	1			1	W, I	1	-	-	1			1	W, II	1	-	-	1			1	W, I	-	-	1		1	1	1
	sterilis	W, II	1	1	1	1			1	W, I	1	-	-	1			1	W, I	-	-	1		1	1	1	W, II	1	1	1	1			1									W, I	1	-	-	1			1
Prenanthes	purpurea									W, I	-	-	1		1	1	1	W, I	1	1	1	1			1
Primula	acaulis	W, I	1	-	1	1			1	W, I	1	-	-	1			1	W, I	1	-	-	1			1	W, I	-	1	1	1	1		1	W, I	-	-	1		1	1	1
	elatior s.l.	W, II	1	1	1	1			1									W, II	1	1	1	1			1	W, II	1	1	1	1			1
	veris s.str.																									W, I	-	1	-	1	1		1
Prunella	vulgaris	W, II	1	1	-	1			1	W, II	1	1	-	1			1	W, II	1	1	1	1			1	W, II	1	-	-	1			1	W, II	1	1	1	1			1	W, II	-	1	-	1	1		1
Prunus	avium	W, II	1	1	1	1			1	W, II	1	1	1	1			1	W, II	1	-	-	1			1	W, II	1	1	1	1			1	W, II	1	1	1	1			1	W, I	1	1	1	1			1
	cerasifera																									W, I	1	-	-	1			1	W, I	1	-	-	1			1	W, I	-	1	1	1	1		1
	domestica/instititua.																																	W, I	1	-	-	1			1
	laurocerasus									W, I	-	-	1		1	1	1									W, II	1	1	1	1			1	W, II	1	1	1	1			1	W, II	1	1	1	1			1
	padus s.l.	W, II	1	1	1	1			1	W, II	1	-	1	1			1	W, I	1	-	-	1			1	W, II	1	-	1	1			1	W, I	-	-	1		1	1	1	W, II	1	1	1	1			1
	serotina																	W, I	1	-	-	1			1									W, I	1	-	-	1			1
	spinosa	W, II	1	1	1	1			1	W, I	1	-	-	1			1	W, I	1	-	-	1			1	W, I	1	-	1	1			1	W, I	1	1	1	1			1	W, I	1	1	1	1			1
Pseudotsuga	menziesii	W, II	-	1	1	1	1		1	W, II	1	1	1	1			1	W, I	-	-	1		1	1	1	W, II	1	1	1	1			1	W, II	1	1	1	1			1	W, I	1	1	1	1			1
Pteridium	aquilinum	W, II	-	-	1		1	1	1	W, I	-	-	1		1	1	1	W, III	1	1	1	1			1	W, III	1	-	1	1			1	W, III	1	1	1	1			1
Pulmonaria	obscura	W, II	1	1	1	1			1									W, I	1	-	-	1			1
Quercus	petraea																																									W, I	1	-	-	1			1
	robur	W, II	1	1	1	1			1	W, II	1	-	1	1			1	W, II	1	1	1	1			1	W, II	1	-	1	1			1	W, II	1	1	1	1			1	W, II	1	1	1	1			1
	rubra	W, I	-	-	1		1	1	1	W, II	1	1	1	1			1	W, II	1	1	1	1			1	W, II	1	-	1	1			1	W, I	1	-	-	1			1	W, II	1	1	1	1			1
Ranunculus	acris/friesianus	W, II	1	1	-	1			1	W, II	1	-	-	1			1	W, II	1	1	-	1			1									W, II	1	-	-	1			1	W, II	1	-	-	1			1
	auricomus aggr.	W, II	1	1	1	1			1																																	W, I	1	-	1	1			1
	ficaria	W, III	1	1	1	1			1	W, III	1	1	1	1			1	W, III	1	1	-	1			1	W, I	1	1	1	1			1									W, III	1	1	1	1			1
	lanuginosus	W, I	1	-	-	1			1																	W, I	1	-	-	1			1
	nemorosus/tuberosus	W, I	1	-	-	1			1									W, I	-	-	1		1	1	1																	W, I	-	1	-	1	1		1
	repens	W, II	1	1	1	1			1	W, II	1	1	-	1			1	W, II	1	-	-	1			1	W, II	1	-	-	1			1	W, II	1	1	-	1			1	W, I	1	1	-	1			1
Raphanus	raphanistrum																									W, I	-	-	1		1	1	1
	sativus																									W, I	-	-	1		1	1	1
Reynoutria	japonica																	W,I	1	-	-	1			1	W, I	1	-	-	1			1	W, II	1	1	1	1			1
Rhamnus	cathartica	W, I	-	-	1		1	1	1
Rhinanthus	alectorolophus	W, I	-	-	1		1	1	1
Rhododendron	sp.																																									W, I	-	-	1		1	1	1
Rhus	typhina									W, I	-	-	1		1	1	1																	W, I	1	-	1	1			1
Ribes	alpinum									W, I	-	-	1		1	1	1																	W, I	-	-	1		1	1	1	W, I	-	-	1		1	1	1
	nigrum	W, I	-	-	1		1	1	1																									W, I	-	-	1		1	1	1
	rubrum									W, I	-	1	1	1	1		1									W, II	1	-	1	1			1	W, I	-	-	1		1	1	1	W, I	-	1	1	1	1		1
	uva-crispa	W, I	-	-	1		1	1	1	W, I	1	-	1	1			1	W, I	-	1	1	1	1		1	W, II	-	-	1		1	1	1	W, I	-	-	1		1	1	1	W, II	1	1	1	1			1
Robinia	pseudoacacia	W, I	1	-	-	1			1									W,I	1	-	1	1			1									W, I	-	-	1		1	1	1	W, I	1	-	1	1			1
Rosa	canina																									W, I	1	-	1	1			1	W, I	1	-	-	1			1	W, I	1	-	1	1			1
	multiflora																									W, I	1	-	-	1			1
	rubiniginosa aggr.	W, I	1	-	-	1			1																									W, I	1	-	-	1			1
Rubus	armeniacus	W, II	1	1	1	1			1	W, II	1	1	-	1			1	W, II	1	-	1	1			1	W, II	1	1	1	1			1	W, II	1	1	1	1			1	W, II	1	1	1	1			1
	caesius	W, II	1	1	-	1			1	W, I	1	-	-	1			1	W, II	1	-	1	1			1																	W, II	1	1	1	1			1
	corylifolius aggr.																								-	W, I	-	-	1		1	1	1									W, II	-	-	1		1	1	1
	fruticosus aggr.	W, III	-	-	1		1	1	1	W, II	1	1	-	1			1	W, III	1	1	1	1			1	W, II	1	1	1	1			1	W, II	1	-	1	1			1	W, II	-	1	1	1	1		1
	idaeus	W, III	1	1	1	1			1	W, III	1	1	1	1			1	W, III	1	1	1	1			1	W, III	1	-	1	1			1	W, III	1	1	-	1			1	W, II	1	1	1	1			1
	laciniatus									W, I	-	-	1	-	1	1	1	W,I	-	-	1		1	1	1	W, I	-	1	1	1	1		1	W, I	1	1	1	1			1	W, I	-	1	1	1	1		1
Rumex	acetosa	W, II	1	1	1	1			1
	acetosella s.str.																	W, II	-	1	1	1	1		1	W, II	-	-	1		1	1	1
	conglomeratus	W, II	1	1	1	1			1	W, II	1	-	1	1			1	W, II	1	-	-	1			1	W, I	-	1	1	1	1		1	W, II	1	1	-	1			1	W, I	1	-	-	1			1
	obtusifolius	W, II	1	1	1	1			1	W, II	1	1	-	1			1	W,I	1	1	-	1			1	W, I	1	-	-	1			1									W, I	1	-	-	1			1
	thyrsiflorus									W, I	-	-	1		1	1	1
Sagina	procumbens																																									W, III	1	-	-	1			1
Salix	alba	W, I	-	1	-	1	1		1									W, II	1	-	-	1			1	W, I	1	-	-	1			1	W, I	1	1	-	1			1	W, I	1	1	1	1			1
	appendiculata																									W, I	1	-	-	1			1
	caprea	W, III	1	1	1	1			1	W, II	1	1	1	1			1	W, II	1	1	1	1			1	W, II	1	-	1	1			1	W, II	1	1	1	1			1	W, I	1	1	1	1			1
	cinerea																	W,I	1	-	-	1			1
	eleagnos																	W,I	1	-	-	1			1
	purpurea s.str.	W, I	1	1	1	1			1	W, I	1	-	-	1			1	W,I	1	-	-	1			1	W, I	1	-	-	1			1	W, I	1	1	-	1			1	W, I	1	-	-	1			1
Salvia	pratensis	W, II	1	1	-	1			1
Sambucus	ebulus	W, II	1	-	1	1			1									W, II	1	-	1	1			1
	nigra	W, III	1	1	1	1			1	W, III	1	1	1	1			1	W, II	1	1	1	1			1	W, II	1	-	1	1			1									W, II	1	-	1	1			1
	racemosa	W, II	1	1	-	1			1	W, II	-	1	1	1	1	-	1	W, II	1	1	1	1			1	W, II	1	1	1	1			1	W, II	-	1	-	1	1		1	W, I	1	-	-	1			1
Sanguisorba	minor s.str.	W, I	-	1	1	1	1		1
Sanicula	europaea																																	W, I	1	-	-	1			1
Saponaria	officinalis																									W, II	1	-	-	1			1	W, I	1	-	-	1			1
Scilla	siberica									W, I	1	-	-	1			1
Scirpus	sylvaticus	W, I	-	-	1		1	1	1																	W, II	-	-	1		1	1	1
Scrophularia	nodosa	W, II	1	1	1	1			1	W, II	1	-	1	1			1	W, III	1	1	-	1			1	W, II	1	-	1	1			1	W, III	1	1	1	1			1	W, II	-	1	-	1	1		1
Securigera	varia	W, II	-	-	1		1	1	1
Sedum	spurium																									W, I	-	-	1		1	1	1
Senecio	inaequidens									W, I	-	-	1		1	1	1	W,I	1	-	1	1			1	W, I	-	1	-	1	1		1	W, I	1	1	1	1			1
	jacobaea									W, I	1	-	-	1			1	W,I	1	-	-	1			1	W, II	1	-	-	1			1	W, I	-	-	1		1	1	1
	ovatus	W, I	-	-	1		1	1	1
	sylvaticus									W, I	-	-	1		1	1	1	W, II	1	1	1	1			1	W, III	1	1	1	1			1	W, II	1	1	1	1			1
	viscosus																									W, I	-	1	-	1	1		1
	vulgaris	W, I	-	1	1	1	1		1	W, II	1	1	1	1			1	W,I	1	-	-	1			1	W, I	1	-	-	1			1	W, I	1	-	1	1			1
Sequoiadendron	giganteum																																									W, I	1	-	1	1			1
Setaria	pumila	W, II	1	1	1	1			1									W,I	1	-	-	1			1	W, I	1	-	-	1			1	W, I	1	-	-	1			1
	viridis	W, I	1	-	1	1			1																	W, II	-	-	1		1	1	1
Silene	coronaria	W, I	1	-	1	1			1
	dioica	W, I	1	-	1	1			1																									W, I	-	1	-	1	1		1
	flos-cuculi	W, I	1	-	-	1			1									W,I	1	-	-	1			1	W, I	1	-	-	1			1
	pratensis	W, I	1	-	1	1			1									W,I	1	-	1	1			1	W, I	1	-	1	1			1	W, I	1	1	1	1			1
	vulgaris	W, II	1	1	1	1			1																									W, I	-	-	1		1	1	1
Sisymbrium	officinale																	W, II	1	-	-	1			1	W, I	1	-	-	1			1
Solanum	dulcamara									W, I	-	-	1		1	1	1	W,I	1	-	1	1			1
	nigrum s.l.									W, I	1	-	1	1			1	W,I	-	-	1		1	1	1									W, I	1	-	1	1			1
Solidago	canadensis	W, III	1	1	1	1			1	W, II	1	-	-	1			1	W, II	1	1	1	1			1	W, III	1	-	1	1			1	W, II	1	1	1	1			1
	gigantea	W, II	-	-	1		1	1	1									W,I	1	-	1	1			1	W, II	1	-	1	1			1	W, II	1	1	1	1			1
	virgaurea	W, II	1	-	1	1			1									W,I	1	-	1	1			1
Sonchus	arvensis s.str.																									W, I	1	-	-	1			1
	asper	W, I	-	1	-	1	1		1	W, I	1	-	1	1			1									W, I	1	-	-	1			1	W, I	-	1	1	1	1		1
	oleraceus	W, I	1	1	1	1			1	W, I	1	-	1	1			1	W,I	1	1	1	1			1	W, I	1	-	1	1			1	W, I	1	-	1	1			1	W, I	1	-	1	1			1
Sorbus	aucuparia	W, II	-	1	1	1	1		1	W, II	1	1	1	1			1	W, II	1	1	1	1			1	W, III	1	1	1	1			1	W, II	1	1	1	1			1	W, II	1	1	1	1			1
Sorghum	bicolor																																	W, I	1	-	-	1			1
Spiraea	japonica																									W, I	1	1	1	1			1
	chamaedryfolia																																	W, I	-	-	1		1	1	1
Stachys	sylvatica	W, II	1	1	1	1			1	W, II	1	1	1	1			1	W, III	1	-	1	1			1	W, II	1	1	1	1			1	W, II	1	1	1	1			1	W, II	1	-	1	1			1
Stellaria	alsine	W, II	-	1	1	1	1		1	W, I	-	1	-	1	1		1	W, I	1	1	1	1			1	W, I	1	1	-	1			1	W, I	1	1	-	1			1
	graminea	W, I	1	1	1	1			1
	media aggr.	W, II	-	-	1		1	1	1
	media s.str.	W, II	1	-	-	1			1	W, I	1	-	-	1			1	W, II	1	-	-	1			1									W, I	-	-	1		1	1	1
	nemorum s.str.									W, II	1	-	-	1			1	W, I	1	1	1	1			1	W, II	1	-	1	1			1	W, III	1	1	1	1			1
	nemorum/montana	W, II	1	-	1	1			1	W, II	1	1	1	1			1	W, I	-	1	-	1	1		1	W, I	-	1	-	1	1		1
Symphoricarpus	albus	W, I	1	-	1	1			1									W, I	-	-	1		1	1	1									W, I	1	-	-	1			1	W, I	-	-	1		1	1	1
Symphytum	officinale	W, I	1	-	-	1			1	W, I	1	-	-	1			1	W, I	1	-	-	1			1
Tamus	communis																	W, I	1	-	1	1			1
Tanacetum	parthenjum																	W, I	1	-	-	1			1
	vulgare	W, I	1	-	-	1			1																									W, I	1	-	-	1			1
Taraxacum	officinale aggr.	W, II	1	1	1	1			1	W, II	1	1	1	1			1	W, II	1	1	-	1			1	W, III	1	1	1	1			1	W, II	1	-	1	1			1	W, I	1	1	1	1			1
Taxus	baccata									W, I	1	-	-	1			1									W, II	1	1	1	1			1	W, I	1	-	1	1			1	W, III	1	1	1	1			1
Thuja	occidentalis									W, I	-	-	1	-	1	1	1									W, I	-	-	1		1	1	1
	orientalis																									W, I	1	-	1	1			1
Thymus	pulegioides	W, III	1	1	-	1			1
Tilia	cordata									W, I	1	-	1	1			1
	platyphyllos	W, II	-	1	-	1	1		1	W, II	1	-	1	1			1	W, I	1	1	-	1			1	W, I	1	1	-	1			1	W, II	1	1	1	1			1	W, I	1	1	1	1			1
Torilis	japonica	W, II	1	1	1	1			1	W, II	1	1	1	1			1	W, II	1	-	1	1			1	W, II	1	-	1	1			1	W, II	1	-	1	1			1	W, II	-	1	-	1	1		1
Tragopogon	pratensis/orientalis	W, I	1	-	1	1			1									W, I	1	-	-	1			1
Trifolium	alexandrinum																									W, I	-	-	1		1	1	1
	aureum																									W, I	1	-	1	1			1
	campestre	W, II	-	1	1	1	1		1																	W, I	1	-	-	1			1
	dubium	W, II	1	1	-	1			1	W, I	1	-	-	1			1	W, I	1	-	-	1			1	W, II	1	-	-	1			1
	incarnatum s.l.																									W, II	1	-	-	1			1	W, II	1	-	1	1			1
	medium	W, I	1	-	-	1			1									W, II	1	-	-	1			1	W, I	1	-	1	1			1
	pratense	W, II	1	1	1	1			1	W, II	1	-	-	1			1	W, II	1	1	-	1			1	W, II	-	-	1		1	1	1	W, II	1	-	1	1			1	W, I	1	-	-	1			1
	repens s.str.	W, I	1	-	-	1			1	W, II	1	-	-	1			1	W,I	1	1	1	1			1	W, II	1	-	1	1			1	W, II	1	1	1	1			1
	suaveolens																									W, I	1	-	-	1			1
Trisetum	flavescens																																	W, I	-	-	1		1	1	1
Triticum	aestivum	W, I	1	1	1	1			1																	W, I	1	-	-	1			1
	durum																	W,I	1	-	-	1			1
Tussilago	farfara	W, II	1	1	-	1			1	W, II	1	-	-	1			1	W, II	1	-	-	1			1	W, II	1	-	-	1			1	W, II	1	-	1	1			1
Ulmus	glabra	W, II	-	1	1	1	1		1	W, II	1	-	1	1			1	W,I	1	1	-	1			1	W, II	1	-	1	1			1	W, II	1	-	-	1			1	W, I	1	1	1	1			1
Urtica	dioica	W, III	-	1	1	1	1		1	W, III	1	1	1	1			1	W, III	1	1	1	1			1	W, III	1	-	1	1			1	W, III	1	1	1	1			1	W, II	1	1	1	1			1
Vaccinium	myrtillus	W, II	-	-	1		1	1	1									W, II	1	1	1	1			1	W, III	1	1	1	1			1	W, II	1	1	1	1			1
Valeriana	officinalis s.str.	W, II	1	1	1	1			1	W, I	1	-	-	1			1	W, II	1	-	-	1			1	W, II	1	1	1	1			1
Valerianella	carinata																									W, II	-	-	1		1	1	1
	locusta																									W, II	1	-	-	1			1
Verbascum	densiflorum																	W,I	1	-	-	1			1
	lychnitis																									W, I	-	-	1		1	1	1
	thapsus s.str.																	W,I	1	-	-	1			1									W, I	1	-	-	1			1
Verbena	officinalis	W, I	1	1	-	1			1	W, I	1	-	-	1			1	W,I	1	-	-	1			1	W, II	1	-	-	1			1	W, II	1	-	-	1			1	W, I	1	-	-	1			1
Veronica	arvensis	W, II	1	-	-	1			1									W,I	1	-	-	1			1
	beccabunga	W, I	-	-	1		1	1	1									W,I	1	-	-	1			1
	chamaedrys	W, II	1	1	1	1			1	W, II	1	1	1	1			1	W, II	1	1	1	1			1	W, I	1	-	-	1			1	W, II	1	1	-	1			1	W, I	1	-	1	1			1
	filiformis	W, II	1	-	-	1			1	W, I	-	-	1		1	1	1	W, II	1	-	-	1			1	W, I	1	-	-	1			1	W, II	1	-	-	1			1	W, I	1	-	-	1			1
	hederifolia s,str.	W, I	1	-	-	1			1																																	W, II	1	-	1	1			1
	hederifol./lucorum									W, II	1	-	-	1			1
	montana	W, II	1	1	1	1			1	W, II	1	1	-	1			1	W, I	1	-	-	1			1	W, I	1	-	-	1			1	W, II	1	1	1	1			1
	officinalis	W, II	-	1	1	1	1		1	W, II	1	1	1	1			1	W, II	1	1	1	1			1	W, II	1	-	1	1			1	W, II	1	1	1	1			1	W, I	1	1	1	1			1
	persica	W, I	1	-	-	1			1	W, II	1	-	-	1			1	W, II	1	-	-	1			1																	W, I	1	-	1	1			1
	serpyllifolia	W, II	1	-	-	1			1	W, I	1	1	1	1			1	W, I	1	-	-	1			1																	W, I	1	-	-	1			1
	urticifolia																	W, I	1	1	1	1			1	W, II	1	-	-	1			1
Viburnum	lantana	W, II	1	1	-	1			1	W, II	1	-	1	1			1									W, II	1	-	1	1			1									W, I	1	-	-	1			1
	opulus	W, II	1	1	1	1			1	W, II	1	-	1	1			1	W, I	1	-	1	1			1	W, II	1	-	1	1			1
	rhytidophyllum									W, I	1	-	-	1			1									W, I	-	-	1		1	1	1	W, I	-	-	1		1	1	1	W, I	-	-	1		1	1	1
Vicia	cracca s.l.	W, II	1	-	1	1			1																	W, I	1	-	1	1			1
	dumetorum																																	W, I	-	-	1		1	1	1
	hirsuta																	W, I	1	-	-	1			1									W, I	1	1	-	1			1
	sativa s.str.	W, I	-	1	-	1	1		1	W, I	1	-	-	1			1
	sativa/nigra	W, I	-	-	1		1	1	1	W, I	-	-	1		1	1	1
	sepium	W, II	1	1	1	1			1	W, II	1	1	1	1			1	W, II	1	1	1	1			1	W, II	1	-	1	1			1	W, II	1	-	-	1			1
Vinca	minor	W, II	1	1	1	1			1									W, II	1	1	1	1			1	W, I	1	-	1	1			1	W, III	1	1	1	1			1	W, II	-	-	1		1	1	1
Viola	odorata																																									W, I	1	-	-	1			1
	reichenbachiana	W, II	1	1	1	1			1	W, II	1	1	1	1			1	W, II	1	-	1	1			1	W, I	-	1	1	1	1		1	W, II	1	-	-	1			1	W, I	1	-	-	1			1
	riviniana	W, II	1	-	1	1			1	W, II	1	1	1	1			1	W, III	1	-	-	1			1	W, II	1	1	1	1			1	W, I	1	-	1	1			1
	tricolor																	W, I	1	-	-	1			1
Viscum	album/abietis	W, I	1	-	1	1			1	W, I	1	1	1	1			1	W, I	-	-	1		1	1	1									W, I	-	-	1		1	1	1	W, I	-	-	1		1	1	1
Zea	mays																	W, I	1	-	-	1			1
Number of taxa			285	208	260	320	90	55	375		222	106	172	237	41	26	263		300	139	211	313	41	28	341		263	84	200	286	63	40	326		221	138	176	240	56	37	277		133	95	136	155	60	38	193
			B	R	G	(B and/or R) excl	(R and/or G) excl	G excl	Total		B	R	G	(B and/or R) excl	(R and/or G) excl	G excl	Total		B	R	G	(B and/or R) excl	(R and/or G) excl	G excl	Total		B	R	G	(B and/or R) excl	(R and/or G) excl	G excl	Total		B	R	G	(B and/or R) excl	(R and/or G) excl	G excl	Total		B	R	G	(B and/or R) excl	(R and/or G) excl	G excl	Total
		703f								809f								410f								710f								810f								714f
