# Supplementary material for: A method for complete plant taxon and site inventories in large forest areas with the help of orienteering maps, as exemplified by target forests in Switzerland
Source: PLoS One. 2019 Dec 10;14(12):e0225927. doi: 10.1371/journal.pone.0225927 (PMC6903739; doi:10.1371/journal.pone.0225927)
Supplement: S8 Table — Plant taxa designation according to Lauber et al. [14]. Criteria for relative rareness: "Ab 1–25" = Abundance is 1–25 plants in the corresponding target area; "< 40%" = present in less than 40% of 593 subareas of Switzerland, described by Lauber et al. [14]. Presence of the rel. rare plant taxa "only between all ways" with "Ab 1–25" is indicated by yellow cells, those with "<40%" by dark yellow cells. (XLSX) [file pone.0225927.s008.xlsx]

## Sheet: Tabelle1
Target area		703f		809f		410f		710f		810f		714f
		Presence of rel. rare taxa only between all ways		Presence of rel. rare taxa only between all ways		Presence of rel. rare taxa only between all ways		Presence of rel. rare taxa only between all ways		Presence of rel. rare taxa only between all ways		Presence of rel. rare taxa only between all ways
Criteria for relative rareness		Ab 1-25	<40%	Ab 1-25	<40%	Ab 1-25	<40%	Ab 1-25	<40%	Ab 1-25	<40%	Ab 1-25	<40%
Plant taxa
Allium	vineale
Anemone	ranunculoides
Anthyllis	vulneraria s,str.
Aquilegia	vulgaris
Arabis	hirsuta
Arum	maculatum
Atropa	bella-donna
Barbarea	vulgaris
Berberis	thunbergii
Berberis	vulgaris
Blechnum	spicant
Bromus	benekenii
Bromus	erectus
Bromus	madritensis cf
Bromus	ramosus
Calamagrostis	epigejos
Calluna	vulgaris
Caltha	palustris
Campanula	rapunculus
Cardamine	impatiens
Carex	acutiformis
Carex	caryophyllea
Carex	digitata
Carex	flacca
Carex	montana
Carex	muricata/divulsa
Carex	mur./guestphalica
Carex	muricata/spicata
Carex	pallescens
Carex	pilosa
Carex	pilulifera
Carex	strigosa
Carpinus	betulus
Castanea	sativa
Cephalanthera	damasonium
Cerastium	sp./fontanum/lucorum
Chaenorhinum	minus
Chenopodium	album
Chenopodium	polyspermum
Clematis	vitalba
Corydalis	cava
Cotoneaster	bullatus
Cotoneaster	dammeri
Cotoneaster	dielsianus
Cotoneaster	divaricatus
Crataegus	laevigata
Crataegus	monogyna/rhipidoph.
Crepis	tectorum
Cyclamen	purpurascens
Cynosurus	cristatuts
Cystopteris	fragilis
Deschampsia	cespitosa
Dianthus	armeria
Digitalis	purpurea
Digitaria	sanguinalis
Doronicum	sp.
Dryopteris	affinis
Dryopteris	carthusiana
Echinochloa	crus-galli
Elymus	caninus
Epilobium	angustifolium
Epilobium	montanum
Epilobium	roseum
Epilobium	tetragonium/s.str.
Epilobium	tetragonium/lamyi
Epipactis	helleborine aggr.
Epipactis	viridiflora
Euonymus	fortunei
Euonymus	latifolius
Euphorbia	peplus
Festuca	altissima
Festuca	ovina
Galium	mollugo/mollugo
Galium	rotundifolium
Galium	verum s.l.
Glyceria	notata
Gymnocarpium	dryopteris
Helianthus	pauciflorus
Hemerocallis	lilio-asphodelus
Hieracium	lactucella
Hieracium	piloselloides
Holcus	lanatus
Humulus	lupulus
Hypericum	humifusum
Hypericum	perforatum s.str.
Hypericum	tetrapterum
Iris	pseudoacorus
Juglans	regia
Lactuca	serriola
Lamium	argentatum
Lapsana	communis s.str.
Lathyrus	latifolius
Lathyrus	vernus s.str.
Lemna	minor
Lepidium	virginicum
Ligustrum	vulgare
Linaria	purpurea
Lolium	multiflorum
Lonicera	henryi
Lonicera	nigra
Lonicera	nitida
Lonicera	periclymenum
Lonicera	xylosteum
Luzula	luzuloides
Luzula	multiflora
Luzula	pilosa
Luzula	sylvatica
Lysimachia	nemorum
Mahonia	aquifolium
Malus	domestica
Malva	moschata
Melilotus	albus
Melilotus	officinalis
Mentha	longifolia
Moehringia	trinervia
Monotropa	hypopitys
Muscari	racemosum
Neottia	nidus-avis
Oenothera	biennis
Origanum	vulgare
Panicum	capillare
Paris	quadrifolia
Phacelia	tanacetifolia
Phegopteris	connectilis
Phleum	pratense
Phragmites	australis
Phyllitis	scolopendrium
Phytolacca	americana
Pinus	nigra
Pinus	strobus
Plantago	media
Poa	compressa
Poa	nemoralis
Polygonum	hydropiper
Polygonum	minus
Polypodium	vulgare
Polystichium	aculeatum
Populus	sp.
Populus	alba
Potentilla	reptans
Potentilla	sterilis
Prenanthes	purpurea
Primula	acaulis
Primula	veris
Prunus	cerasifera
Prunus	laurocerasus
Prunus	padus s.l.
Pseudotsuga	menziesii
Pteridium	aquilinum
Quercus	rubra
Ranunculus	nemorosus/tuberosus
Raphanus	raphanistrum
Raphanus	sativus
Rhamnus	cathartica
Rhododendron	sp.
Rhinanthus	alectorolophus
Rhus	typhina
Ribes	alpinum
Ribes	nigrum
Ribes	rubrum
Ribes	uva-crispa
Robinia	pseudoacacia
Rubus	corylifolius aggr.
Rubus	laciniatus
Rumex	conglomeratus
Rumex	thyrsiflorus
Salix	alba
Salix	purpurea s.str.
Sanguisorba	minor s.str.
Scirpus	sylvaticus
Securigera	varia
Sedum	spurium
Senecio	inaequidens
Senecio	jacobaea
Senecio	ovatus
Senecio	sylvaticus
Senecio	viscosus
Senecio	vulgaris
Silene	dioica
Silene	vulgaris
Solanum	dulcamara
Solanum	nigrum s.l.
Sonchus	asper
Spiraea	chamaedryfolia
Stellaria	alsine
Stellaria	media s.str.
Stellaria	nemorum/montana
Symphoricarpus	albus
Thuja	occidentalis
Trifolium	alexandrinum
Trifolium	aureum
Trisetum	flavescens
Valerianella	carinata
Verbascum	lychnitis
Veronica	beccabunga
Veronica	filiformis
Viburnum	rhytidophyllum
Vicia	dumetorum
Vicia	sativa s,str.
Vicia	sativa/nigra
Viola	reichenbachiana
Viscum	album s.l.
